# Supplementary material for: Post-marketing safety of tarlatamab in small cell lung cancer based on FAERS and WHO-VigiAccess with SHAP-based interpretable machine learning analysis of immune-related adverse events
Source: Front Pharmacol. 2026 Jun 10;17:1844248. doi: 10.3389/fphar.2026.1844248 (PMC13291143; doi:10.3389/fphar.2026.1844248)
Supplement: Supplementary file 1 [file Table2.xlsx]

## Sheet: Sheet1
System organ class	Cases	ROR(95%CI)	PRR(chi-square)	EBGM(EBGM05)	IC(IC025)
General disorders and administration site conditions	232	1.01(0.88-1.17)	1.01(0.02)	1.01(0.88)	0.01(-0.19)
Nervous system disorders	231	2.7(2.35-3.11)	2.41(205.14)	2.41(2.09)	1.27(1.05)
Immune system disorders	204	14.28(12.3-16.58)	12.27(2131.48)	12.23(10.54)	3.61(3.32)
Injury, poisoning and procedural complications	93	0.45(0.37-0.56)	0.49(56.68)	0.49(0.4)	-1.02(-1.32)
Neoplasms benign, malignant and unspecified (incl cysts and polyps)	88	4.02(3.24-4.99)	3.82(186.28)	3.82(3.08)	1.93(1.57)
Investigations	74	0.95(0.75-1.2)	0.95(0.19)	0.95(0.75)	-0.07(-0.41)
Respiratory, thoracic and mediastinal disorders	73	1.14(0.9-1.44)	1.13(1.14)	1.13(0.89)	0.18(-0.17)
Gastrointestinal disorders	51	0.43(0.32-0.56)	0.45(37.73)	0.45(0.34)	-1.16(-1.55)
Metabolism and nutrition disorders	47	1.73(1.29-2.31)	1.7(13.96)	1.7(1.27)	0.77(0.32)
Psychiatric disorders	44	0.76(0.56-1.03)	0.77(3.19)	0.77(0.57)	-0.38(-0.81)
Vascular disorders	32	1.29(0.91-1.83)	1.29(2.06)	1.28(0.9)	0.36(-0.16)
Musculoskeletal and connective tissue disorders	31	0.44(0.31-0.63)	0.45(21.74)	0.45(0.32)	-1.15(-1.64)
Cardiac disorders	24	0.96(0.64-1.44)	0.96(0.03)	0.96(0.64)	-0.05(-0.64)
Skin and subcutaneous tissue disorders	23	0.28(0.19-0.42)	0.29(41.75)	0.29(0.19)	-1.77(-2.32)
Blood and lymphatic system disorders	21	0.89(0.58-1.37)	0.89(0.27)	0.89(0.58)	-0.16(-0.78)
Renal and urinary disorders	19	0.95(0.6-1.49)	0.95(0.06)	0.95(0.6)	-0.08(-0.72)
Surgical and medical procedures	18	0.79(0.5-1.26)	0.79(1)	0.79(0.5)	-0.34(-0.99)
Hepatobiliary disorders	15	1.17(0.7-1.95)	1.17(0.37)	1.17(0.7)	0.23(-0.52)
Infections and infestations	14	0.16(0.09-0.27)	0.17(61.74)	0.17(0.1)	-2.58(-3.25)
Eye disorders	5	0.17(0.07-0.41)	0.18(19.82)	0.18(0.07)	-2.51(-3.48)
Social circumstances	3	0.41(0.13-1.28)	0.41(2.5)	0.41(0.13)	-1.27(-2.49)
Endocrine disorders	2	0.49(0.12-1.97)	0.49(1.05)	0.49(0.12)	-1.02(-2.42)
Ear and labyrinth disorders	2	0.36(0.09-1.44)	0.36(2.27)	0.36(0.09)	-1.47(-2.79)
