# Supplementary material for: Post-marketing safety of tarlatamab in small cell lung cancer based on FAERS and WHO-VigiAccess with SHAP-based interpretable machine learning analysis of immune-related adverse events
Source: Front Pharmacol. 2026 Jun 10;17:1844248. doi: 10.3389/fphar.2026.1844248 (PMC13291143; doi:10.3389/fphar.2026.1844248)
Supplement: Supplementary file 7 [file Table1.csv]

Model	Parameter	Value
RandomForest	mtry	2
GradientBoosting	nrounds	50
GradientBoosting	max_depth	7
GradientBoosting	eta	0.01
GradientBoosting	gamma	0.1
GradientBoosting	colsample_bytree	0.8
GradientBoosting	min_child_weight	1
GradientBoosting	subsample	1
SVM_Kernel	sigma	0.01
SVM_Kernel	C	1
LogisticModel	parameter	none
NeighborMethod	k	11
PLSModel	ncomp	2
BoostingMethod	n.trees	100
BoostingMethod	interaction.depth	3
BoostingMethod	shrinkage	0.1
BoostingMethod	n.minobsinnode	5
NeuralNet	size	3
NeuralNet	decay	0
BayesMethod	fL	0
BayesMethod	usekernel	TRUE
BayesMethod	adjust	0.5
DiscriminantModel	parameter	none
Lasso	alpha	0
Lasso	lambda	0.1
AdaptiveBoosting	mfinal	100
AdaptiveBoosting	maxdepth	1
AdaptiveBoosting	coeflearn	Breiman
XGBoost	nrounds	50
XGBoost	lambda	1
XGBoost	alpha	1
XGBoost	eta	0.01
